# Supplementary material for: Glycogen and lactate metabolism in mouse fetal Sertoli cells sustain the germ line
Source: Cell Rep. Author manuscript; Available in PMC 2026 May 14. (PMC13173509; doi:10.1016/j.celrep.2026.117069)
Supplement: 2 [file NIHMS2160133-supplement-2.xlsx]

## Sheet: Sheet1
	E11.5						E12.5						E13.5
	Sertoli vs pre-granulosa avg_log2FC	pct Sertoli	% pct Pre-granulosa	p_val_adj			Sertoli vs pre-granulosa avg_log2FC	pct Sertoli	pct Pre-granulosa	p_val_adj			Sertoli vs pre-granulosa avg_log2FC	pct Sertoli	pct Pre-granulosa	p_val_adj
Pgm1	0.376762	0.209	0.166	1		Pgm1	0.1597	0.184	0.159	1		Pgm1	-0.34289	0.155	0.188	1
Ugp2	0.0688414	0.446	0.419	1		Ugp2	0.0208366	0.46	0.416	1		Ugp2	-0.185553	0.409	0.414	1
Gys1	0.0244917	0.186	0.176	1		Gys1	0.249611	0.21	0.174	1		Gys1	0.00756568	0.226	0.214	1
Gys2	-0.58945	0.001	0.002	1		Gys2	2.79899	0.002	0	1		Gys2	2.94111	0.002	0	1
Ppp1r3c	6.08298	0.097	0	3.21857e-09		Ppp1r3c	3.48989	0.039	0.004	5.49745e-27		Ppp1r3c	1.69718	0.021	0.006	1
Gbe1	-0.327709	0.347	0.393	1		Gbe1	-0.121424	0.335	0.321	1		Gbe1	0.00326279	0.333	0.304	1
Agl	-0.0927739	0.215	0.217	1		Agl	0.0207007	0.235	0.215	1		Agl	-0.136504	0.216	0.246	1
Pygl	-0.505386	0.06	0.08	1		Pygl	-0.676831	0.064	0.099	0.0120304		Pygl	-1.26755	0.049	0.113	0.00108038
Pygb	-0.616118	0.256	0.35	1		Pygb	-0.832273	0.255	0.375	2.60793e-26		Pygb	-0.516566	0.331	0.428	0.00169421
Pygm	-1.46392	0.014	0.036	1		Pygm	-1.78597	0.008	0.027	0.00108442		Pygm	-1.58246	0.008	0.027	1
